# Supplementary material for: Freeze-Dependent Physiological and Transcriptional Changes in Olea europaea L. Cultivars with Different Cold Resistances
Source: Int J Mol Sci. 2025 Apr 22;26(9):3934. doi: 10.3390/ijms26093934 (PMC12071819; doi:10.3390/ijms26093934)
Supplement: Supplementary file 1 [file ijms-26-03934-s001.zip]

Archive with 7 entries (6 files):
- Supplementary/
- Supplementary/Supplementary File S1.docx
- Supplementary/Supplementary File S2.docx
- Supplementary/Supplementary File S3.zip
- Supplementary/Supplementary File S4.zip
- Supplementary/Supplementary File S5.zip
- Supplementary/Supplementary File S6.docx
